# Supplementary material for: An evaluation of trace elements and oxidative stress in patients with benign paroxysmal positional vertigo
Source: PLoS One. 2023 Feb 22;18(2):e0277960. doi: 10.1371/journal.pone.0277960 (PMC9946263; doi:10.1371/journal.pone.0277960)
Supplement: S1 File — (XLSX) [file pone.0277960.s001.xlsx]

## Sheet: Sayfa1
YAŞ	grup	Zn µg/dl	Cu µg/dl	TTL (-SH+-S-S-)	NTL (-SH)	Disulfide (-S-S-)	Reduced Thiol Ratio	Oxidized Thiol Ratio	Thiol Oxidation Reduction Ratio	cinsiyet	doğumtarihi	şik süresi	lökosit	lenfosit	nötrofil	eosinofil	bazofil	hb	b12	ferritin	t3	t4	tsh
70	2	77	87.8	396.6	269.5	63.55	67.9526	16.0237	424.076	2	1950	24	7.89	2.02	3.97	0.17	0.03	14,5	393	30,6	2.84	0.94	0.97
36	2	91	130.3	458.3	332.6	62.85	72.5726	13.7137	529.196	2	1984	36	7.18	2.45	4.02	0.08	0.05	9.5	343	3.3	3.25	0.98	1.27
54	2	80	58.2	378	162.9	107.55	43.0952	28.4524	151.464	2	1966	24	8.68	3.72	4.44	0.05	0.04	9.9	327	7.9	2.09	1.18	1.52
49	2	79.2	100.7	523.1	321.8	100.65	61.5179	19.2411	319.722	1	1971	48	7.14	2.03	3.86	0.07	0.05	13	333	30	2.85	1.2	1.5
44	2	82.8	79	415.1	285.2	64.95	68.7063	15.6468	439.107	2	1976	12	6.75	2.21	4	0.04	0.02	12.9	195	38.5	2.77	1.11	1.6
21	2	82.2	98.7	402.7	276.4	63.15	68.6367	15.6816	437.688	1	1999	8	7.06	2.64	3.39	0.35	0.04	15.1	419	40	2.7	1.2	2.69
19	2	98.5	90.8	550.9	322.7	114.1	58.5769	20.7116	282.822	2	2001	7	4.52	1.62	2.3	0.08	0.03	13	346	4.2	3	1.31	1.29
57	2	103.1	255.6	1197.4	588.3	304.55	49.1315	25.4343	193.17	2	1963	5	5.3	1.78	3.16	0.2	0.01	14.4	410	23	2.9	1.21	1.5
48	2	75.1	68.1	405.8	215.2	95.3	53.031	23.4845	225.813	2	1972	6	10.29	3.18	6.38	0.1	0.04	12	320	30		1.13	1
38	2	100.9	105.6	552.4	375.1	88.65	67.9037	16.0482	423.125	1	1982	4	6.12	2.85	2.64	0.08	0.06	14.9	300	37.9	3.31	1.21	1.97
17	2	70.7	67.1	419.7	239.8	89.95	57.136	21.432	266.593	2	2003	8	6.79	2.96	2.96	0.38	0.06	13.3	389	11	2.84	1.41	1.72
40	2	82.8	81.9	439.8	231	104.4	52.5239	23.7381	221.264	2	1980	7	4.09	1.3	2.35	0.08	0.05	13	288	10.7	2.77	1.08	2.57
56	2	75.9	77	378	224	77	59.2593	20.3704	290.909	1	1964	16	7.97	2.65	4.46	0.17	0.04	13.4	268	37.78	2.31	1.21	1.26
19	2	66.3	77	424.3	241.8	91.25	56.988	21.506	264.986	2	2001	11	7.34	2.95	3.33	0.5	0.04	12.8	315	24	2.45	1.11	0.99
37	2	77	83.9	550.9	234.9	158	42.6393	28.6803	148.671	2	1983	5	5.28	2.05	2.81	0.1	0.03	12.3	400		2.7		0.89
52	2	83.1	97.7	412	291.2	60.4	70.6796	14.6602	482.119	1	1968	4	8.95	2.04	6.1	0.12	0.05	11	56	15	2	1.01	1.2
69	2	89.4	103.6	547.8	285.2	131.3	52.0628	23.9686	217.212	1	1951	3	8.06	2.71	4.26	0.38	0.05	15.8	222	38	2.28	0.89	0.01
70	2	81.7	132.3	459.8	270.4	94.7	58.8082	20.5959	285.533	1	1950	6	10.58	3.46	6.28	0.06	0.02	14.2	341	20		1.3	0.8
41	2	81.1	72.1	407.4	234.9	86.25	57.6583	21.1708	272.348	2	1979	3	9.5	2.99	5.56	0.14	0.08	13.6	304	62.48	3.2	1.04	3.22
52	2	76.7	114.5	496.8	328.7	84.05	66.1634	16.9183	391.077	2	1968	5	8.62	2.19	5.86	0.05	0.03	13.3	447	4	3.01	1.07	1.02
61	2	75.9	104.6	572.5	293.1	139.7	51.1965	24.4017	209.807	2	1959	3	6.26	2.15	3.18	0.16	0.02	12.4	1625	7.4	2.75	1.03	2.04
52	2	81.1	109.6	509.2	357.3	75.95	70.1689	14.9156	470.441	2	1968	4	7.15	2.42	4.22	0.07	0.04	13.6	329	25.1		0.99	2.84
44	2	88.8	220.1	987.5	662.3	162.6	67.0684	16.4658	407.319	1	1976	5	13.05	2.73	8.67	0.5	0.1	17.4	50	29	3.1	1.2	2.1
59	2	152.4	258.6	919.6	534	192.8	58.0687	20.9656	276.971	1	1961	6	9.58	3.37	5.55	0.13	0.04	14.1	274	41.7	4.1	1.15	0.43
71	2	79.2	86.9	495.3	296.1	99.6	59.782	20.109	297.289	2	1949	3	8.56	2.62	5.25	0.07	0.07	13.2	418	13.6	2.57	0.93	2.23
49	2	100.4	129.3	495.3	400.7	47.3	80.9005	9.54977	847.146	1	1971	5	5.37	2.02	2.7	0.15	0.04	14.4	343	30.6	3.31	1.05	0.81
45	2	81.1	87.8	449	298.1	75.45	66.392	16.804	395.096	1	1975	8	6.8	2.29	3.95	0.07	0.04	14.5	768	14.4	3.65	1.75	0.96
36	2	75.1	76	421.2	294.1	63.55	69.8243	15.0878	462.785	1	1984	10	8.9	3.84	4.26	0.17	0.04	16.1	926	56.7		1.29	2.1
48	2	100.7	102.6	524.6	342.5	91.05	65.2878	17.3561	376.167	2	1972	3	6.25	2	3.96	0.09	0.14	10.9	351	1.9	2.65	0.81	1.99
33	2	78.9	89.8	604.9	241.8	181.55	39.9735	30.0132	133.186	2	1987	3	6.81	1.84	3.97	0.21	0.03	12.7	373	18.5	2.63	1.13	1.71
28	2	81.7	87.8	408.9	280.3	64.3	68.5498	15.7251	435.925	1	1992	4	6.47	1.96	3.95	0.09	0.03	16.5	534	88.6	3.1	1.11	2.21
38	2	91.1	154	660.4	446.1	107.15	67.55	16.225	416.332	2	1982	3	8.95	2.04	6.1	0.12	0.05	14	420	16.3	2.84	1.07	3.48
42	2	83.1	77	422.8	264.5	79.15	62.5591	18.7204	334.176	1	1978	5	7.28	2.07	4.49	0.22	0.03	14.5	553	51.3	2.45	1.21	1.21
25	2	77.3	99.7	438.2	436.3	62	99.5664	14.1488	703.71	1	1995	3	8.27	1.85	5.37	0.17	0.05	16	621		2.4	1.1	0.8
50	2	101.2	122.4	513.8	344.5	84.65	67.0494	16.4753	406.97	1	1970	5	7.66	2.64	4.13	0.22	0.05	15.4	285	65	2.7	1.6	0.97
30	2	77.3	89.8	462.9	311.9	75.5	67.3796	16.3102	413.113	1	1990	11	5.33	1.3	3.47	0.08	0.03	15	736	21	3.1	2.1	0.74
45	2	78.7	91.8	486	167.8	159.1	34.5267	32.7366	105.468	1	1975	3	6.31	1.43	4.15	0.08	0.05	15.5	205	732	3.05	1.02	0.93
69	2	83.1	104.6	385.8	263.5	61.15	68.2996	15.8502	430.908	2	1951	6	6.52	2.69	2.97	0.22	0.03	14.8	321	53.2	3.3	0.91	1.31
42	2	89.1	211.2	706.7	471.8	117.45	66.761	16.6195	401.703	2	1978	5	6.44	1.98	3.74	0.1	0.06	13.1	451	7.3	3.28	1.25	3.53
57	2	73.4	91.8	507.6	356.3	75.65	70.1931	14.9035	470.985	1	1963	3	7.92	2.1	4.88	0.13	0.02	15.2	607	35.3	3.3	1.08	1.67
71	2	86.1	96.7	404.3	291.2	56.55	72.0257	13.9871	514.943	1	1949	5	6.59	1.95	3.94	0.09	0.05	15.4	403	64.7	2.7	1	1.27
72	2	77.3	97.7	445.9	270.4	87.75	60.6414	19.6793	308.148	1	1948	3	5.95	1.16	4.13	0.06	0.04	16.7	430	56.88	2.9	1.89	1.52
20	2	86.4	81.9	387.3	251.7	67.8	64.9884	17.5058	371.239	2	2000	6	7.67	2.36	4.23	0.33	0.06	13	348		3.31	1.2	1.75
29	2	77.6	92.8	470.6	280.3	95.15	59.5623	20.2189	294.587	2	1991	5	6.61	2.26	3.74	0.07	0.03	14	377	12.6	3.4	1.16	2.05
46	2	77	85.9	452.1	270.4	90.85	59.8098	20.0951	297.633	1	1974	3	7.94	2.4	4.63	0.17	0.02	13.7	365	15.1	3.01	1.2	1.87
47	2	92.4	104.6	433.6	268.5	82.55	61.9234	19.0383	325.257	2	1973	7	6.71	2.8	3.29	0.11	0.03	14.2	221	69.1	3.01	1.05	0.97
26	2	107.5	156.9	737.6	502.4	117.6	68.1128	15.9436	427.211	2	1994	12	6.85	2.22	3.79	0.26	0.06	13	290	19.3	3.3	0.97	2.53
43	2	122.7	139.2	589.4	365.2	112.1	61.9613	19.0193	325.781	2	1977	7	8.68	1.15	6.85	0.1	0.03	11.6	301	65.3	2.55	0.83	0.89
53	2	91.3	172.7	669.7	416.5	126.6	62.192	18.904	328.989	2	1967	6	5.7	1.68	3.52	0.9	0.03	14.2	595	32.8	3.11	1.15	1.15
40	2	109.7	236.9	694.4	510.3	92.05	73.4879	13.256	554.373	2	1980	7	6.52	1.62	4.45	0.2	0.01	11.9	625	10	2.73	0.96	1.37
35	2	93	157.9	813.2	466.9	173.15	57.4152	21.2924	269.651	2	1985	5	7.1	2.25	3.91	0.38	0.02	13.1	316	16.8	2.65	0.95	1.23
46	2	89.4	127.3	546.2	282.3	131.95	51.6844	24.1578	213.945	2	1974	3	10.73	2.65	7.3	0.09	0.04	12.6	253		3.24	1.16	1.5
48	2	81.1	95.7	447.5	258.6	94.45	57.7877	21.1061	273.796	2	1972	4	7.17	1.88	4.61	0.11	0.04	11.9	530	7.8	2.71	0.94	2.09
51	2	89.4	108.6	523.1	301	111.05	57.5416	21.2292	271.049	2	1969	5	9.14	2.74	5.58	0.22	0.06	13.4	310	16.4	3.14	1.04	1.12
26	2	87.2	162.9	537	329.7	103.65	61.3966	19.3017	318.09	1	1994	4	5.93	3	2.07	0.26	0.06	13.7	701	36.5	3.13	1.01	2.09
39	2	82	84.9	410.4	237.9	86.25	57.9678	21.0161	275.826	2	1981	3	7.3	1.85	4.62	0.09	0.03	13.2	292	33.5	2.79	0.81	4.5
69	2	93.2	196.4	765.3	459	153.15	59.9765	20.0118	299.706	1	1951	5	11.67	0.39	10.25	0.26	0.04	14	267	24	3.28	1.6	3.35
43	2	77.3	86.9	444.4	248.7	97.85	55.9631	22.0185	254.165	2	1977	3	8.57	1.62	6.41	0.09	0.04	13.5	419	27.5	2.58	1.16	1.53
49	2	89.4	154	601.8	348.4	126.7	57.893	21.0535	274.98	2	1971	5	6.87	1.43	4.82	0.04	0.02	10.8	436	3.6	2.94	0.88	2.07
49	2	86.1	186.5	629.5	381	124.25	60.5242	19.7379	306.64	1	1971	5	9.94	3.9	4.7	0.29	0.08	15.15	171	49.29	2.8	0.82	2.17
50	2	80.6	100.7	399.6	264.5	67.55	66.1912	16.9044	391.562	1	1970	6	12.03	2.47	8.3	0.24	0.04	16.1	447	110.2	2.45	1.17	0.94
83	2	88.6	211.2	665	434.3	115.35	65.3083	17.3459	376.506	1	1937	5	6.66	1.09	4.73	0.14	0.02	16	344	11.4	2.49	1.12	2.57
22	2	94.9	147.1	604.9	383	110.95	63.3163	18.3419	345.201	2	1998	4	7.78	2.01	5.15	0.22	0.05	12	536	12.2	2.46	0.93	2.9
67	2	83.6	103.6	478.3	264.5	106.9	55.3	22.35	247.428	2	1953	8	8.14	2.12	5.21	0.18	0.04	12	1437	16.9	2.28	1.13	1.46
50	2	110.3	144.1	649.6	344.5	152.55	53.0326	23.4837	225.828	2	1970	8	7.83	3.02	4.04	0.26	0.08	13.3	784	56	2.29	1.01	1.86
33	2	93.5	183.6	722.1	455	133.55	63.0107	18.4947	340.696	1	1987	5	6.52	1.6	4.17	0.27	0.06	15.2	61	42	2.65	1	0.86
68	1	87.5	219.1	734.5	621.3	56.6	84.5882	7.70592	1097.7	2	1988	8	9.83	3.25	5.42	0.12	0.02	11.4	553	3.9	2.45	0.93	0.51
42	1	94.3	105.6	586.3	469.2	58.55	80.0273	9.98636	801.366
36	1	85.3	171.7	717.5	596.2	60.65	83.0941	8.45296	983.017
44	1	74.8	95.7	486	366.9	59.55	75.4938	12.2531	616.121
26	1	76.5	89.8	570.9	487.2	41.85	85.3389	7.33053	1164.16
38	1	86.9	143.1	637.3	522.3	57.5	81.9551	9.02244	908.348
38	1	82.5	133.2	594.1	496.3	48.9	83.5381	8.23094	1014.93
42	1	82	135.2	601.8	521.4	40.2	86.6401	6.67996	1297.01
43	1	75.4	96.7	483	400.6	41.2	82.94	8.53002	972.33
38	1	99.6	129.3	628	546.9	40.55	87.086	6.45701	1348.71
22	1	87.6	219.2	734.6	629.3	52.65	85.6657	7.16717	1195.25
29	1	94.4	105.7	586.4	469.3	58.55	80.0307	9.98465	801.537
33	1	85.4	171.8	717.6	669.4	24.1	93.2832	3.35842	2777.59
34	1	74.9	95.8	486.1	367	59.55	75.4989	12.2506	616.289
37	1	76.6	89.9	571	487.3	41.85	85.3415	7.32925	1164.4
36	1	87	143.2	637.4	600.3	18.55	94.1795	2.91026	3236.12
68	1	82.6	133.3	594.2	500.2	47	84.1804	7.90979	1064.26
71	1	82.1	135.3	601.9	545.3	28.3	90.5964	4.70178	1926.86
66	1	75.5	96.8	483.1	421.6	30.75	87.2697	6.36514	1371.06
54	1	99.7	129.4	628.1	549.3	39.4	87.4542	6.27289	1394.16
62	1	87.7	219.3	734.7	669.3	32.7	91.0984	4.4508	2046.79
66	1	94.5	105.8	586.5	486.9	49.8	83.0179	8.49105	977.711
64	1	85.5	171.9	717.7	648.3	34.7	90.3302	4.83489	1868.3
29	1	75	95.9	486.2	422.8	31.7	86.9601	6.51995	1333.75
54	1	87.4	219	734.4	689.3	22.55	93.8589	3.07053	3056.76
49	1	94.2	105.5	586.2	546.3	19.95	93.1934	3.40328	2738.35
44	1	85.2	171.6	717.4	669.2	24.1	93.2813	3.35935	2776.76
29	1	98.6	95.6	485.9	426.9	29.5	87.8576	6.07121	1447.12
37	1	76.4	89.7	570.8	546.3	12.25	95.7078	2.14611	4459.59
31	1	86.8	143	637.2	600.1	18.55	94.1777	2.91117	3235.04
33	1	82.4	133.1	594	549.6	22.2	92.5253	3.73737	2475.68
33	1	81.9	135.1	601.7	559.3	21.2	92.9533	3.52335	2638.21
36	1	75.3	96.6	482.9	421.4	30.75	87.2644	6.36778	1370.41
66	1	99.5	129.2	627.9	588.2	19.85	93.6773	3.16133	2963.22
50	1	87.5	219.1	734.5	669.1	32.7	91.096	4.45201	2046.18
30	1	94.3	105.6	586.3	542.3	22	92.4953	3.75235	2465
45	1	85.3	171.7	717.5	648.1	34.7	90.3275	4.83624	1867.72
69	1	74.8	95.7	486	445.3	20.35	91.6255	4.18724	2188.21
42	1	87.2	218.8	734.2	689.1	22.55	93.8573	3.07137	3055.88
57	1	94	105.3	586	559.2	13.4	95.4266	2.28669	4173.13
71	1	85	171.4	717.2	669	24.1	93.2794	3.36029	2775.93
72	1	98.4	95.4	485.7	426.7	29.5	87.8526	6.07371	1446.44
20	1	76.2	89.5	570.6	546.1	12.25	95.7063	2.14686	4457.96
29	1	86.6	142.8	637	599.9	18.55	94.1758	2.91209	3233.96
46	1	82.2	132.9	593.8	549.4	22.2	92.5227	3.73863	2474.77
47	1	81.7	134.9	601.5	559.1	21.2	92.951	3.52452	2637.26
36	1	75.1	96.4	482.7	421.2	30.75	87.2592	6.37042	1369.76
39	1	99.3	129	627.7	588	19.85	93.6753	3.16234	2962.22
39	1	87.3	218.9	734.3	668.9	32.7	91.0936	4.45322	2045.57
43	1	94.1	105.4	586.1	542.1	22	92.4927	3.75363	2464.09
41	1	85.1	171.5	717.3	647.9	34.7	90.3248	4.83759	1867.15
43	1	74.6	95.5	485.8	445.1	20.35	91.6221	4.18897	2187.22
40	1	87	218.6	734	688.9	22.55	93.8556	3.07221	3054.99
41	1	93.8	105.1	585.8	559	13.4	95.4251	2.28747	4171.64
46	1	84.8	171.2	717	668.8	24.1	93.2775	3.36123	2775.1
40	1	98.2	95.2	485.5	426.5	29.5	87.8476	6.07621	1445.76
44	1	76	89.3	570.4	545.9	12.25	95.7048	2.14762	4456.33
41	1	86.4	142.6	636.8	599.7	18.55	94.174	2.913	3232.88
42	1	82	132.7	593.6	549.2	22.2	92.5202	3.73989	2473.87
43	1	87.1	218.7	734.1	689	22.55	93.8564	3.07179	3055.43
44	1	93.9	105.2	585.9	559.1	13.4	95.4258	2.28708	4172.39
66	1	84.9	171.3	717.1	668.9	24.1	93.2785	3.36076	2775.52
39	1	98.3	95.3	485.6	426.6	29.5	87.8501	6.07496	1446.1
66	1	76.1	89.4	570.5	546	12.25	95.7055	2.14724	4457.14
50	1	86.5	142.7	636.9	599.8	18.55	94.1749	2.91255	3233.42
36	1	82.1	132.8	593.7	549.3	22.2	92.5215	3.73926	2474.32
